# Supplementary material for: Organic Electrochemical Transistor Immuno-Sensors for Spike Protein Early Detection
Source: Biosensors (Basel). 2023 Jul 17;13(7):739. doi: 10.3390/bios13070739 (PMC10377135; doi:10.3390/bios13070739)
Supplement: Supplementary file 1 [file biosensors-13-00739-s001.zip]

Archive with 1 entries (1 files):
- biosensors-2480489-supplementary.pdf
